# Supplementary material for: Interactions of Galleria mellonella Proline-Rich Antimicrobial Peptides with Gram-Negative and Gram-Positive Bacteria
Source: Int J Mol Sci. 2025 Aug 29;26(17):8438. doi: 10.3390/ijms26178438 (PMC12428502; doi:10.3390/ijms26178438)
Supplement: Supplementary file 1 [file ijms-26-08438-s001.zip]

Archive with 1 entries (1 files):
- ijms-3817384-supplement-v1.pdf
